# Supplementary material for: Self-assembling viral histones are evolutionary intermediates between archaeal and eukaryotic nucleosomes
Source: Nat Microbiol. 2024 May 28;9(7):1713–24. doi: 10.1038/s41564-024-01707-9 (PMC11222145; doi:10.1038/s41564-024-01707-9)
Supplement: Supplementary file 4 — Eukaryotic and archaeal UniProt proteome accessions. [file 41564_2024_1707_MOESM4_ESM.tab]

Proteome ID	Domain	Organism	Organism ID	Protein count	BUSCO (Benchmarking Universal Single Copy Orthologs)	CPD (Complete proteome detector)	Genome representation (RefSeq)
UP000000542	Eukaryota	Leishmania major (Strain: MHOM/IL/81/Friedlin)	5664	8038	C:100%[S:100%,D:0%],F:0%,M:0%,n:130	Standard	full
UP000000589	Eukaryota	Mus musculus (Mouse) (Strain: C57BL/6J)	10090	55366	C:99.6%[S:51.1%,D:48.4%],F:0%,M:0.4%,n:13798	Close to standard (high value)	full
UP000000600	Eukaryota	Paramecium tetraurelia (Strain: Stock d4-2)	5888	39461	C:98.8%[S:28.1%,D:70.8%],F:0.6%,M:0.6%,n:171		full
UP000000759	Eukaryota	Phaeodactylum tricornutum (strain CCAP 1055/1) (Strain: CCAP 1055/1)	556484	10465	C:97%[S:95%,D:2%],F:3%,M:0%,n:100		full
UP000000803	Eukaryota	Drosophila melanogaster (Fruit fly) (Strain: Berkeley)	7227	22110	C:100%[S:41.8%,D:58.2%],F:0%,M:0%,n:3285	Close to standard (high value)	full
UP000000819	Eukaryota	Encephalitozoon cuniculi (strain GB-M1) (Microsporidian parasite) (Strain: GB-M1)	284813	2041	C:100%[S:99.8%,D:0.2%],F:0%,M:0%,n:600		full
UP000001058	Eukaryota	Volvox carteri f. nagariensis (Strain: f. Nagariensis / Eve)	3068	14335	C:96.6%[S:95.7%,D:0.9%],F:1%,M:2.4%,n:1519		full
UP000001357	Eukaryota	Monosiga brevicollis (Choanoflagellate) (Strain: MX1 / ATCC 50154)	81824	9188	C:78.8%[S:78.8%,D:0%],F:7.5%,M:13.7%,n:255		full
UP000001396	Eukaryota	Polysphondylium pallidum (strain ATCC 26659 / Pp 5 / PN500) (Heterostelium pallidum) (Strain: ATCC 26659 / Pp 5 / PN500)	670386	12351	C:86.7%[S:85.9%,D:0.8%],F:7.5%,M:5.9%,n:255		full
UP000001449	Eukaryota	Thalassiosira pseudonana (Marine diatom) (Cyclotella nana) (Strain: CCMP1335)	35128	11718	C:97%[S:95%,D:2%],F:3%,M:0%,n:100		full
UP000001460	Eukaryota	Cryptosporidium muris (strain RN66) (Strain: RN66)	441375	3930	C:99.4%[S:99.4%,D:0%],F:0.2%,M:0.4%,n:502	Close to standard (low value)	full
UP000001514	Eukaryota	Selaginella moellendorffii (Spikemoss)	88036	33150	C:77.6%[S:12.6%,D:64.9%],F:5.7%,M:16.7%,n:1614		full
UP000001542	Eukaryota	Trichomonas vaginalis (Strain: ATCC PRA-98 / G3)	5722	50190	C:52.9%[S:41.6%,D:11.4%],F:5.9%,M:41.2%,n:255		full
UP000001548	Eukaryota	Giardia intestinalis (strain ATCC 50803 / WB clone C6) (Giardia lamblia) (Strain: ATCC 50803 / WB clone C6)	184922	4900	C:23.9%[S:23.1%,D:0.8%],F:5.9%,M:70.2%,n:255		full
UP000001940	Eukaryota	Caenorhabditis elegans (Strain: Bristol N2)	6239	26620	C:100%[S:75.2%,D:24.8%],F:0%,M:0%,n:3131	Close to standard (high value)	full
UP000002009	Eukaryota	Micromonas commoda (strain RCC299 / NOUM17 / CCMP2709) (Picoplanktonic green alga) (Strain: RCC299 / NOUM17)	296587	10115	C:98%[S:97.2%,D:0.7%],F:1.1%,M:1%,n:1519		full
UP000002195	Eukaryota	Dictyostelium discoideum (Slime mold) (Strain: AX4)	44689	12735	C:93.7%[S:89.8%,D:3.9%],F:1.6%,M:4.7%,n:255		full
UP000002630	Eukaryota	Ectocarpus siliculosus (Brown alga) (Conferva siliculosa) (Strain: Ec32 / CCAP1310/4)	2880	16334	C:97%[S:97%,D:0%],F:3%,M:0%,n:100		full
UP000002729	Eukaryota	Aureococcus anophagefferens (Harmful bloom alga) (Strain: CCMP 1984)	44056	11501	C:85%[S:82%,D:3%],F:10%,M:5%,n:100		full
UP000006548	Eukaryota	Arabidopsis thaliana (Mouse-ear cress) (Strain: cv. Columbia)	3702	39337	C:100%[S:64.3%,D:35.7%],F:0%,M:0%,n:4596	Outlier (high value)	full
UP000006727	Eukaryota	Physcomitrium patens (Spreading-leaved earth moss) (Physcomitrella patens) (Strain: cv. Gransden 2004)	3218	47782	C:88.8%[S:0.6%,D:88.2%],F:1.4%,M:9.9%,n:1614		full
UP000006906	Eukaryota	Chlamydomonas reinhardtii (Chlamydomonas smithii) (Strain: CC-503)	3055	18829	C:98.9%[S:92.9%,D:6.1%],F:0.3%,M:0.7%,n:1519		full
UP000007014	Eukaryota	Cyanidioschyzon merolae (strain 10D) (Red alga) (Strain: 10D)	280699	4995	C:72.5%[S:71.4%,D:1.2%],F:6.7%,M:20.8%,n:255		full
UP000007110	Eukaryota	Strongylocentrotus purpuratus (Purple sea urchin)	7668	34417	C:99.4%[S:61.7%,D:37.6%],F:0.3%,M:0.3%,n:954		full
UP000007264	Eukaryota	Coccomyxa subellipsoidea (strain C-169) (Green microalga) (Strain: C-169)	574566	9799	C:98.1%[S:97.5%,D:0.6%],F:0.8%,M:1.1%,n:1519		full
UP000007494	Eukaryota	Neospora caninum (strain Liverpool) (Strain: Liverpool)	572307	6933	C:98.2%[S:98%,D:0.2%],F:0.8%,M:1%,n:502	Standard	full
UP000007797	Eukaryota	Cavenderia fasciculata (strain SH3) (Slime mold) (Dictyostelium fasciculatum) (Strain: SH3)	1054147	12152	C:90.6%[S:90.2%,D:0.4%],F:3.5%,M:5.9%,n:255		full
UP000007799	Eukaryota	Salpingoeca rosetta (strain ATCC 50818 / BSB-021) (Strain: ATCC 50818)	946362	11698	C:83.1%[S:82.7%,D:0.4%],F:6.7%,M:10.2%,n:255		full
UP000007800	Eukaryota	Perkinsus marinus (strain ATCC 50983 / TXsc) (Strain: ATCC 50983 / TXsc)	423536	23114	C:96.5%[S:42.7%,D:53.8%],F:1.8%,M:1.8%,n:171		full
UP000007879	Eukaryota	Amphimedon queenslandica (Sponge)	400682	43437	C:89.8%[S:84.4%,D:5.5%],F:4.2%,M:6%,n:954		full
UP000008743	Eukaryota	Capsaspora owczarzaki (strain ATCC 30864) (Strain: ATCC 30864)	595528	9794	C:93.7%[S:84.7%,D:9%],F:2.4%,M:3.9%,n:255		full
UP000008983	Eukaryota	Ichthyophthirius multifiliis (strain G5) (White spot disease agent) (Ich) (Strain: G5)	857967	8049	C:82.5%[S:77.2%,D:5.3%],F:5.3%,M:12.3%,n:171		full
UP000009170	Eukaryota	Ostreococcus tauri (Strain: OTTH0595)	70448	7745	C:98.2%[S:98%,D:0.2%],F:0.5%,M:1.3%,n:1519		full
UP000011083	Eukaryota	Acanthamoeba castellanii str. Neff (Strain: Neff)	1257118	14939	C:77.6%[S:76.1%,D:1.6%],F:6.3%,M:16.1%,n:255		full
UP000011087	Eukaryota	Guillardia theta (strain CCMP2712) (Cryptophyte) (Strain: CCMP2712)	905079	24590	C:79.6%[S:76.1%,D:3.5%],F:10.2%,M:10.2%,n:255		full
UP000011713	Eukaryota	Hyaloperonospora arabidopsidis (strain Emoy2) (Downy mildew agent) (Peronospora arabidopsidis) (Strain: Emoy2)	559515	13837	C:89%[S:69%,D:20%],F:4%,M:7%,n:100	Close to standard (low value)	full
UP000012073	Eukaryota	Chondrus crispus (Carrageen Irish moss) (Polymorpha crispa) (Strain: cv. Stackhouse)	2769	9598	C:63.9%[S:62%,D:2%],F:7.5%,M:28.6%,n:255		full
UP000013827	Eukaryota	Emiliania huxleyi (Pontosphaera huxleyi) (Strain: CCMP1516)	2903	35707	C:56.1%[S:40.4%,D:15.7%],F:17.3%,M:26.7%,n:255		full
UP000014254	Eukaryota	Mucor circinelloides f. circinelloides (strain 1006PhL) (Mucormycosis agent) (Calyptromyces circinelloides) (Strain: 1006PhL)	1220926	12143	C:99.7%[S:99.4%,D:0.3%],F:0.3%,M:0%,n:2449		full
UP000014760	Eukaryota	Capitella teleta (Polychaete worm) (Strain: I ESC-2004)	283909	31134	C:92.9%[S:88.9%,D:4%],F:3.5%,M:3.7%,n:954		full
UP000015354	Eukaryota	Strigomonas culicis	28005	9986	C:73.8%[S:62.3%,D:11.5%],F:19.2%,M:6.9%,n:130	Close to standard (high value)	full
UP000018050	Eukaryota	Eimeria acervulina (Coccidian parasite) (Strain: Houghton)	5801	6867	C:90.8%[S:90.4%,D:0.4%],F:6.2%,M:3%,n:502	Standard	full
UP000018208	Eukaryota	Spironucleus salmonicida	348837	8098	C:19.2%[S:19.2%,D:0%],F:6.7%,M:74.1%,n:255		full
UP000019132	Eukaryota	Globisporangium ultimum (strain ATCC 200006 / CBS 805.95 / DAOM BR144) (Pythium ultimum) (Strain: DAOM BR144)	431595	15153	C:94%[S:93%,D:1%],F:1%,M:5%,n:100		full
UP000019335	Eukaryota	Nannochloropsis gaditana (Strain: B-31)	72520	10819	C:85%[S:82%,D:3%],F:10%,M:5%,n:100		full
UP000019763	Eukaryota	Gregarina niphandrodes (Septate eugregarine)	110365	6341	C:83%[S:81.2%,D:1.8%],F:6.1%,M:11%,n:446	Standard	full
UP000023152	Eukaryota	Reticulomyxa filosa	46433	39903	C:41.6%[S:36.9%,D:4.7%],F:23.9%,M:34.5%,n:255		full
UP000027080	Eukaryota	Phytomonas sp. isolate EM1	134006	6361	C:90%[S:90%,D:0%],F:9.2%,M:0.8%,n:130	Close to standard (low value)	full
UP000030680	Eukaryota	Galdieria sulphuraria (Red alga) (Strain: 074W)	130081	7035	C:78%[S:67.8%,D:10.2%],F:7.8%,M:14.1%,n:255		full
UP000030693	Eukaryota	Fonticula alba (Slime mold) (Strain: ATCC 38817)	691883	6244	C:71%[S:68.2%,D:2.7%],F:10.6%,M:18.4%,n:255		full
UP000030745	Eukaryota	Saprolegnia parasitica (strain CBS 223.65) (Strain: CBS 223.65)	695850	20052	C:99%[S:99%,D:0%],F:0%,M:1%,n:100		full
UP000030755	Eukaryota	Rozella allomycis (strain CSF55) (Strain: CSF55)	988480	6337	C:62.7%[S:62.5%,D:0.1%],F:6.5%,M:30.9%,n:758		full
UP000031512	Eukaryota	Theileria equi strain WA (Strain: WA)	1537102	5313	C:94.5%[S:93.7%,D:0.9%],F:3.6%,M:1.9%,n:1135	Standard	full
UP000033188	Eukaryota	Babesia bigemina (Strain: Bond)	5866	4432	C:97.5%[S:97.2%,D:0.4%],F:0.5%,M:1.9%,n:1135	Close to standard (low value)	full
UP000036983	Eukaryota	Perkinsela sp. CCAP 1560/4	1314962	4883	C:66.2%[S:64.6%,D:1.5%],F:6.2%,M:27.7%,n:130	Close to standard (low value)	full
UP000037460	Eukaryota	Chrysochromulina tobinii (Strain: CCMP291)	1460289	16679	C:52.9%[S:52.2%,D:0.8%],F:9.8%,M:37.3%,n:255		full
UP000037923	Eukaryota	Leptomonas pyrrhocoris	157538	9272	C:100%[S:83.8%,D:16.2%],F:0%,M:0%,n:130	Close to standard (high value)	full
UP000039865	Eukaryota	Stylonychia lemnae (Ciliate) (Strain: 130c)	5949	20720	C:97.1%[S:93.6%,D:3.5%],F:1.2%,M:1.8%,n:171		full
UP000041254	Eukaryota	Vitrella brassicaformis (strain CCMP3155)	1169540	23030	C:99.4%[S:97.7%,D:1.8%],F:0%,M:0.6%,n:171		full
UP000051952	Eukaryota	Bodo saltans (Flagellated protozoan) (Strain: Lake Konstanz)	75058	18124	C:88.5%[S:86.9%,D:1.5%],F:9.2%,M:2.3%,n:130	Close to standard (high value)	full
UP000053201	Eukaryota	Spizellomyces punctatus (strain DAOM BR117) (Strain: DAOM BR117)	645134	9267	C:95.6%[S:92%,D:3.7%],F:0.9%,M:3.4%,n:758		full
UP000053237	Eukaryota	Albugo candida (Strain: Ac Nc2)	65357	13200	C:98%[S:86%,D:12%],F:2%,M:0%,n:100		full
UP000054304	Eukaryota	Lachancea lanzarotensis (Strain: CBS 12615)	1245769	5055	C:99.9%[S:99.8%,D:0%],F:0%,M:0.1%,n:2137	Close to standard (low value)	full
UP000054350	Eukaryota	Allomyces macrogynus (strain ATCC 38327) (Allomyces javanicus var. macrogynus) (Strain: ATCC 38327)	578462	19092	C:86.9%[S:23.2%,D:63.7%],F:2.1%,M:10.9%,n:758		full
UP000054408	Eukaryota	Thecamonas trahens ATCC 50062 (Strain: ATCC 50062)	461836	10604	C:81.6%[S:81.6%,D:0%],F:7.1%,M:11.4%,n:255		full
UP000054558	Eukaryota	Klebsormidium nitens (Green alga) (Ulothrix nitens) (Strain: NIES-2285)	105231	16251	C:96.9%[S:96.5%,D:0.5%],F:1.9%,M:1.2%,n:425		full
UP000054560	Eukaryota	Sphaeroforma arctica JP610 (Strain: JP610)	667725	18649	C:63.1%[S:60%,D:3.1%],F:23.5%,M:13.3%,n:255		full
UP000054928	Eukaryota	Plasmopara halstedii (Downy mildew of sunflower)	4781	15449	C:100%[S:100%,D:0%],F:0%,M:0%,n:100	Close to standard (low value)	full
UP000054937	Eukaryota	Pseudocohnilembus persalinus (Ciliate)	266149	13175	C:92.4%[S:91.8%,D:0.6%],F:4.1%,M:3.5%,n:171		full
UP000076078	Eukaryota	Tieghemostelium lacteum (Strain: TK)	361077	10208	C:91%[S:90.2%,D:0.8%],F:4.7%,M:4.3%,n:255		full
UP000078046	Eukaryota	Intoshia linei	1819745	8720	C:50.1%[S:49.4%,D:0.7%],F:6.9%,M:43%,n:954		full
UP000078348	Eukaryota	Blastocystis sp. subtype 1 (strain ATCC 50177 / NandII) (Strain: ATCC 50177 / NandII)	478820	6377	C:99%[S:96%,D:3%],F:0%,M:1%,n:100		full
UP000085678	Eukaryota	Lingula unguis	7574	34415	C:98.6%[S:55%,D:43.6%],F:0.6%,M:0.7%,n:954		full
UP000095751	Eukaryota	Fragilariopsis cylindrus CCMP1102 (Strain: CCMP1102)	635003	18075	C:95%[S:95%,D:0%],F:4%,M:1%,n:100		full
UP000179807	Eukaryota	Tritrichomonas foetus (Strain: K)	1144522	24634	C:49.4%[S:39.6%,D:9.8%],F:5.9%,M:44.7%,n:255		full
UP000186817	Eukaryota	Symbiodinium microadriaticum (Dinoflagellate) (Zooxanthella microadriatica) (Strain: CCMP2467)	2951	43269	C:80.7%[S:71.9%,D:8.8%],F:8.8%,M:10.5%,n:171		full
UP000186922	Eukaryota	Ramazzottius varieornatus (Water bear) (Tardigrade) (Strain: YOKOZUNA-1)	947166	22940	C:85%[S:80.7%,D:4.3%],F:2.3%,M:12.7%,n:954		full
UP000187209	Eukaryota	Stentor coeruleus	5963	30969	C:92.4%[S:46.2%,D:46.2%],F:2.3%,M:5.3%,n:171		full
UP000192257	Eukaryota	Trypanosoma theileri	67003	11236	C:99.2%[S:99.2%,D:0%],F:0.8%,M:0%,n:130	Standard	full
UP000193067	Eukaryota	Trametes coccinea BRFM310 (Strain: BRFM310)	1353009	12648	C:99.6%[S:99.2%,D:0.3%],F:0.3%,M:0.1%,n:4464	Standard	full
UP000193498	Eukaryota	Basidiobolus meristosporus CBS 931.73 (Strain: CBS 931.73)	1314790	15513	C:97.4%[S:69.7%,D:27.7%],F:0.9%,M:1.7%,n:758		full
UP000195521	Eukaryota	Plasmodium gonderi (Strain: ATCC 30045)	77519	5915	C:99.1%[S:99.1%,D:0%],F:0%,M:0.8%,n:3642	Standard	full
UP000198406	Eukaryota	Fistulifera solaris (Oleaginous diatom) (Strain: JPCC DA0580)	1519565	20319	C:97%[S:14%,D:83%],F:1%,M:2%,n:100		full
UP000215902	Eukaryota	Macrostomum lignano	282301	43466	C:86.7%[S:6%,D:80.7%],F:3%,M:10.3%,n:954		full
UP000218209	Eukaryota	Porphyra umbilicalis (Purple laver) (Red alga)	2786	13469	C:43.9%[S:42%,D:2%],F:14.5%,M:41.6%,n:255		full
UP000221165	Eukaryota	Cystoisospora suis (Strain: Wien I)	483139	11541	C:84.3%[S:83.7%,D:0.6%],F:10.6%,M:5.2%,n:502	Close to standard (high value)	full
UP000224006	Eukaryota	Besnoitia besnoiti (Strain: Bb-Ger1)	94643	8036	C:99.8%[S:99.8%,D:0%],F:0.2%,M:0%,n:502	Standard	full
UP000236333	Eukaryota	Tetrabaena socialis (Strain: NIES-571)	47790	14121	C:61.9%[S:59.9%,D:2%],F:18.2%,M:19.9%,n:1519		full
UP000239899	Eukaryota	Chlorella sorokiniana (Freshwater green alga) (Strain: UTEX 1602)	3076	10201	C:97.6%[S:88.8%,D:8.8%],F:0.6%,M:1.8%,n:1519		full
UP000241769	Eukaryota	Planoprotostelium fungivorum (Strain: Jena)	1890364	16856	C:94.5%[S:89.8%,D:4.7%],F:3.1%,M:2.4%,n:255		full
UP000241890	Eukaryota	Hondaea fermentalgiana	2315210	11849	C:95%[S:90%,D:5%],F:2%,M:3%,n:100		full
UP000242691	Eukaryota	Picea glauca (White spruce) (Pinus glauca)	3330	6155	C:0%[S:0%,D:0%],F:0.1%,M:99.9%,n:1614		full
UP000243217	Eukaryota	Thraustotheca clavata (Strain: ATCC 34112)	74557	13171	C:99%[S:98%,D:1%],F:1%,M:0%,n:100		full
UP000243579	Eukaryota	Achlya hypogyna (Strain: ATCC 48635)	1202772	14400	C:99%[S:98%,D:1%],F:1%,M:0%,n:100		full
UP000244005	Eukaryota	Marchantia polymorpha (Liverwort) (Marchantia aquatica) (Strain: Tak-1)	3197	21856	C:87.5%[S:68.9%,D:18.6%],F:1.2%,M:11.3%,n:1614		full
UP000247409	Eukaryota	Gracilariopsis chorda (Strain: SKKU-2015)	448386	10593	C:80.8%[S:78.8%,D:2%],F:5.1%,M:14.1%,n:255		full
UP000247498	Eukaryota	Raphidocelis subcapitata (Strain: NIES-35)	307507	13347	C:96.1%[S:91.2%,D:4.9%],F:1.2%,M:2.7%,n:1519		full
UP000253843	Eukaryota	Trichoplax sp. H2 (Strain: Panama)	287889	12150	C:94.9%[S:94%,D:0.8%],F:2%,M:3.1%,n:954		full
UP000256970	Eukaryota	Tetradesmus obliquus (Green alga) (Acutodesmus obliquus)	3088	18538	C:92.8%[S:70.6%,D:22.1%],F:0.3%,M:6.9%,n:1519		full
UP000265515	Eukaryota	Chara braunii (Braun's stonewort) (Strain: S276)	69332	35576	C:72.2%[S:65.4%,D:6.8%],F:11.5%,M:16.2%,n:425		full
UP000265618	Eukaryota	Kipferlia bialata	797122	3513	C:2.4%[S:2.4%,D:0%],F:3.9%,M:93.7%,n:255		full
UP000274840	Eukaryota	Nothophytophthora sp. Chile5	2483409	26905	C:90%[S:28%,D:62%],F:3%,M:7%,n:100	Standard	full
UP000276133	Eukaryota	Brachionus plicatilis (Marine rotifer) (Brachionus muelleri)	10195	52387	C:87.8%[S:84.8%,D:3%],F:2.9%,M:9.2%,n:954		full
UP000291116	Eukaryota	Pseudo-nitzschia multistriata (Strain: B856)	183589	11907	C:86%[S:85%,D:1%],F:1%,M:13%,n:100		full
UP000294530	Eukaryota	Bremia lactucae (Lettuce downy mildew) (Strain: SF5)	4779	9237	C:96%[S:90%,D:6%],F:1%,M:3%,n:100	Close to standard (low value)	full
UP000316726	Eukaryota	Chloropicon primus (Strain: CCMP1205)	1764295	8606	C:91.4%[S:89.6%,D:1.8%],F:0.5%,M:8%,n:1519		full
UP000323770	Eukaryota	Pythium brassicum (Strain: P1)	1485010	12998	C:100%[S:99%,D:1%],F:0%,M:0%,n:100		full
UP000324585	Eukaryota	Porphyridium purpureum (Red alga) (Porphyridium cruentum)	35688	9673	C:72.5%[S:70.2%,D:2.4%],F:7.8%,M:19.6%,n:255		full
UP000444721	Eukaryota	Naegleria fowleri (Brain eating amoeba) (Strain: ATCC 30894)	5763	13596	C:85.9%[S:85.1%,D:0.8%],F:2.7%,M:11.4%,n:255		full
UP000481153	Eukaryota	Aphanomyces euteiches (Strain: ATCC 201684)	100861	20021	C:99%[S:99%,D:0%],F:1%,M:0%,n:100		full
UP000485058	Eukaryota	Haematococcus lacustris (Green alga) (Haematococcus pluvialis) (Strain: NIES-144)	44745	28121	C:41.1%[S:33.3%,D:7.8%],F:15.1%,M:43.8%,n:1519		full
UP000492440	Eukaryota	Hepatocystis sp. ex Piliocolobus tephrosceles	2600580	5281	C:90.6%[S:88.8%,D:1.8%],F:2.7%,M:6.7%,n:1135	Standard	full
UP000515154	Eukaryota	Octopus vulgaris (Common octopus)	6645	30330	C:90.8%[S:47.6%,D:43.3%],F:1.5%,M:7.7%,n:5295		full
UP000515163	Eukaryota	Actinia tenebrosa (Australian red waratah sea anemone)	6105	23827	C:97.3%[S:85.8%,D:11.4%],F:1.4%,M:1.4%,n:954		full
UP000000242	Archaea	Metallosphaera sedula (strain ATCC 51363 / DSM 5348 / JCM 9185 / NBRC 15509 / TH2) (Strain: ATCC 51363 / DSM 5348 / JCM 9185 / NBRC 15509 / TH2)	399549	2256	C:98.5%[S:98.3%,D:0.2%],F:0.3%,M:1.2%,n:1244	Standard	full
UP000000254	Archaea	Staphylothermus marinus (strain ATCC 43588 / DSM 3639 / JCM 9404 / F1) (Strain: ATCC 43588 / DSM 3639 / JCM 9404 / F1)	399550	1570	C:98.6%[S:98.4%,D:0.2%],F:0%,M:1.4%,n:491	Standard	full
UP000000262	Archaea	Ignicoccus hospitalis (strain KIN4/I / DSM 18386 / JCM 14125) (Strain: KIN4/I / DSM 18386 / JCM 14125)	453591	1434	C:93.7%[S:93.3%,D:0.4%],F:0.2%,M:6.1%,n:491	Standard	full
UP000000346	Archaea	Acidilobus saccharovorans (strain DSM 16705 / JCM 18335 / VKM B-2471 / 345-15) (Strain: DSM 16705 / JCM 18335 / VKM B-2471 / 345-15)	666510	1499	C:96.3%[S:95.9%,D:0.3%],F:1.4%,M:2.4%,n:296	Standard	full
UP000000365	Archaea	Methanocorpusculum labreanum (strain ATCC 43576 / DSM 4855 / Z) (Strain: ATCC 43576 / DSM 4855 / Z)	410358	1739	C:93.7%[S:93.1%,D:0.6%],F:0.2%,M:6.1%,n:882	Close to standard (low value)	full
UP000000390	Archaea	Halalkalicoccus jeotgali (strain DSM 18796 / CECT 7217 / JCM 14584 / KCTC 4019 / B3) (Strain: DSM 18796 / CECT 7217 / JCM 14584 / KCTC 4019 / B3)	795797	3779	C:99%[S:98.2%,D:0.8%],F:0.2%,M:0.8%,n:904	Standard	full
UP000000391	Archaea	Methanohalobium evestigatum (strain ATCC BAA-1072 / DSM 3721 / NBRC 107634 / OCM 161 / Z-7303) (Strain: ATCC BAA-1072 / DSM 3721 / NBRC 107634 / OCM 161 / Z-7303)	644295	2250	C:98.8%[S:98.1%,D:0.7%],F:0.2%,M:1%,n:588	Close to standard (low value)	full
UP000000438	Archaea	Picrophilus torridus (strain ATCC 700027 / DSM 9790 / JCM 10055 / NBRC 100828) (Strain: ATCC 700027 / DSM 9790 / JCM 10055 / NBRC 100828)	263820	1535	C:99.1%[S:98.5%,D:0.6%],F:0%,M:0.9%,n:340	Standard	full
UP000000536	Archaea	Thermococcus kodakarensis (strain ATCC BAA-918 / JCM 12380 / KOD1) (Pyrococcus kodakaraensis (strain KOD1)) (Strain: ATCC BAA-918 / JCM 12380 / KOD1)	69014	2301	C:100%[S:100%,D:0%],F:0%,M:0%,n:234	Close to standard (high value)	full
UP000000578	Archaea	Nanoarchaeum equitans (strain Kin4-M) (Strain: Kin4-M)	228908	536	C:60.3%[S:60.3%,D:0%],F:3.1%,M:36.6%,n:194		full
UP000000590	Archaea	Methanococcus maripaludis (strain S2 / LL) (Strain: S2 / LL)	267377	1722	C:99.7%[S:99.7%,D:0%],F:0.3%,M:0%,n:958	Standard	full
UP000000595	Archaea	Methanosarcina mazei (strain ATCC BAA-159 / DSM 3647 / Goe1 / Go1 / JCM 11833 / OCM 88) (Methanosarcina frisia) (Strain: ATCC BAA-159 / DSM 3647 / Goe1 / Go1 / JCM 11833 / OCM 88)	192952	3303	C:99.5%[S:99%,D:0.5%],F:0.2%,M:0.3%,n:588	Close to standard (high value)	full
UP000000674	Archaea	Methanothrix thermoacetophila (strain DSM 6194 / JCM 14653 / NBRC 101360 / PT) (Methanosaeta thermophila) (Strain: DSM 6194 / JCM 14653 / NBRC 101360 / PT)	349307	1673	C:94%[S:93.7%,D:0.3%],F:0.7%,M:5.3%,n:588	Close to standard (low value)	full
UP000000758	Archaea	Cenarchaeum symbiosum (strain A) (Strain: A)	414004	2022	C:91.8%[S:90%,D:1.8%],F:2.5%,M:5.7%,n:722		full
UP000000792	Archaea	Nitrosopumilus maritimus (strain SCM1) (Strain: SCM1)	436308	1795	C:99.3%[S:98.8%,D:0.6%],F:0.3%,M:0.4%,n:722	Standard	full
UP000000805	Archaea	Methanocaldococcus jannaschii (strain ATCC 43067 / DSM 2661 / JAL-1 / JCM 10045 / NBRC 100440) (Methanococcus jannaschii) (Strain: ATCC 43067 / DSM 2661 / JAL-1 / JCM 10045 / NBRC 100440)	243232	1787	C:98.2%[S:98%,D:0.2%],F:0.4%,M:1.4%,n:958	Standard	full
UP000001013	Archaea	Pyrococcus furiosus (strain ATCC 43587 / DSM 3638 / JCM 8422 / Vc1) (Strain: ATCC 43587 / DSM 3638 / JCM 8422 / Vc1)	186497	2045	C:99.6%[S:99.1%,D:0.4%],F:0%,M:0.4%,n:234	Standard	full
UP000001015	Archaea	Sulfurisphaera tokodaii (strain DSM 16993 / JCM 10545 / NBRC 100140 / 7) (Sulfolobus tokodaii) (Strain: DSM 16993 / JCM 10545 / NBRC 100140 / 7)	273063	2805	C:98%[S:97.6%,D:0.4%],F:0.4%,M:1.6%,n:1244	Close to standard (high value)	full
UP000001018	Archaea	Sulfolobus acidocaldarius (strain ATCC 33909 / DSM 639 / JCM 8929 / NBRC 15157 / NCIMB 11770) (Strain: ATCC 33909 / DSM 639 / JCM 8929 / NBRC 15157 / NCIMB 11770)	330779	2222	C:94.9%[S:94.5%,D:0.4%],F:0.6%,M:4.5%,n:1244	Standard	full
UP000001024	Archaea	Thermoplasma acidophilum (strain ATCC 25905 / DSM 1728 / JCM 9062 / NBRC 15155 / AMRC-C165) (Strain: ATCC 25905 / DSM 1728 / JCM 9062 / NBRC 15155 / AMRC-C165)	273075	1482	C:95.9%[S:95.9%,D:0%],F:0.3%,M:3.8%,n:340	Standard	full
UP000001037	Archaea	Pyrolobus fumarii (strain DSM 11204 / 1A) (Strain: DSM 11204 / 1A)	694429	1967	C:98.4%[S:98%,D:0.4%],F:0%,M:1.6%,n:491	Close to standard (high value)	full
UP000001059	Archaea	Methanohalophilus mahii (strain ATCC 35705 / DSM 5219 / SLP) (Strain: ATCC 35705 / DSM 5219 / SLP)	547558	1986	C:99.3%[S:99.3%,D:0%],F:0%,M:0.7%,n:588	Close to standard (low value)	full
UP000001137	Archaea	Caldivirga maquilingensis (strain ATCC 700844 / DSM 13496 / JCM 10307 / IC-167) (Strain: ATCC 700844 / DSM 13496 / JCM 10307 / IC-167)	397948	1962	C:96.5%[S:95.8%,D:0.7%],F:0%,M:3.5%,n:404	Standard	full
UP000001304	Archaea	Ignisphaera aggregans (strain DSM 17230 / JCM 13409 / AQ1.S1) (Strain: DSM 17230 / JCM 13409 / AQ1.S1)	583356	1929	C:83.5%[S:82.5%,D:1%],F:0.8%,M:15.7%,n:491	Close to standard (high value)	full
UP000001400	Archaea	Aciduliprofundum boonei (strain DSM 19572 / T469) (Strain: DSM 19572 / T469)	439481	1539	C:95.3%[S:95.3%,D:0%],F:0.9%,M:3.8%,n:234		full
UP000001686	Archaea	Korarchaeum cryptofilum (strain OPF8) (Strain: OPF8)	374847	1602	C:88.7%[S:88.7%,D:0%],F:2.6%,M:8.8%,n:194		full
UP000001826	Archaea	Methanopyrus kandleri (strain AV19 / DSM 6324 / JCM 9639 / NBRC 100938) (Strain: AV19 / DSM 6324 / JCM 9639 / NBRC 100938)	190192	1687	C:96.6%[S:95.3%,D:1.3%],F:1.3%,M:2.1%,n:234		full
UP000001879	Archaea	Natrialba magadii (strain ATCC 43099 / DSM 3394 / CCM 3739 / CIP 104546 / IAM 13178 / JCM 8861 / NBRC 102185 / NCIMB 2190 / MS3) (Natronobacterium magadii) (Strain: ATCC 43099 / DSM 3394 / CIP 104546 / JCM 8861 / NBRC 102185 / NCIMB 2190 / MS3)	547559	4203	C:98.4%[S:98%,D:0.4%],F:0.1%,M:1.5%,n:1368	Standard	full
UP000001882	Archaea	Methanocella paludicola (strain DSM 17711 / JCM 13418 / NBRC 101707 / SANAE) (Strain: DSM 17711 / JCM 13418 / NBRC 101707 / SANAE)	304371	2993	C:94.6%[S:92.7%,D:1.9%],F:0.5%,M:4.9%,n:588	Standard	full
UP000001903	Archaea	Haloterrigena turkmenica (strain ATCC 51198 / DSM 5511 / JCM 9101 / NCIMB 13204 / VKM B-1734 / 4k) (Halococcus turkmenicus) (Strain: ATCC 51198 / DSM 5511 / JCM 9101 / NCIMB 13204 / VKM B-1734 / 4k)	543526	5113	C:99.9%[S:98.3%,D:1.6%],F:0%,M:0.1%,n:1368	Outlier (high value)	full
UP000001931	Archaea	Methanosphaera stadtmanae (strain ATCC 43021 / DSM 3091 / JCM 11832 / MCB-3) (Strain: ATCC 43021 / DSM 3091 / JCM 11832 / MCB-3)	339860	1533	C:93.1%[S:92.6%,D:0.5%],F:0.5%,M:6.4%,n:782	Close to standard (low value)	full
UP000001941	Archaea	Methanospirillum hungatei JF-1 (strain ATCC 27890 / DSM 864 / NBRC 100397 / JF-1) (Strain: ATCC 27890 / DSM 864 / NBRC 100397 / JF-1)	323259	3087	C:97.8%[S:97.2%,D:0.7%],F:0.1%,M:2%,n:882	Close to standard (high value)	full
UP000001974	Archaea	Saccharolobus solfataricus (strain ATCC 35092 / DSM 1617 / JCM 11322 / P2) (Sulfolobus solfataricus) (Strain: ATCC 35092 / DSM 1617 / JCM 11322 / P2)	273057	2938	C:95.3%[S:94.5%,D:0.9%],F:0.6%,M:4.1%,n:1244	Close to standard (high value)	full
UP000001975	Archaea	Haloquadratum walsbyi (strain DSM 16790 / HBSQ001) (Strain: DSM 16790 / HBSQ001)	362976	2558	C:92.7%[S:92.5%,D:0.2%],F:0.1%,M:7.2%,n:1039	Outlier (low value)	full
UP000001979	Archaea	Methanococcoides burtonii (strain DSM 6242 / NBRC 107633 / OCM 468 / ACE-M) (Strain: DSM 6242 / NBRC 107633 / OCM 468 / ACE-M)	259564	2242	C:98%[S:98%,D:0%],F:0.2%,M:1.9%,n:588	Close to standard (low value)	full
UP000002315	Archaea	Methanothermus fervidus (strain ATCC 43054 / DSM 2088 / JCM 10308 / V24 S) (Strain: ATCC 43054 / DSM 2088 / JCM 10308 / V24 S)	523846	1283	C:91.7%[S:91.6%,D:0.1%],F:0.3%,M:8.1%,n:782	Close to standard (low value)	full
UP000002376	Archaea	Thermosphaera aggregans (strain DSM 11486 / M11TL) (Strain: DSM 11486 / M11TL)	633148	1387	C:96.3%[S:96.3%,D:0%],F:0.2%,M:3.5%,n:491	Standard	full
UP000002439	Archaea	Pyrobaculum aerophilum (strain ATCC 51768 / IM2 / DSM 7523 / JCM 9630 / NBRC 100827) (Strain: ATCC 51768 / IM2 / DSM 7523 / JCM 9630 / NBRC 100827)	178306	2590	C:96.5%[S:96.3%,D:0.2%],F:0.2%,M:3.2%,n:404	Close to standard (high value)	full
UP000002457	Archaea	Methanosphaerula palustris (strain ATCC BAA-1556 / DSM 19958 / E1-9c) (Strain: ATCC BAA-1556 / DSM 19958 / E1-9c)	521011	2655	C:98.2%[S:97.2%,D:1%],F:0%,M:1.8%,n:882	Close to standard (high value)	full
UP000002518	Archaea	Aeropyrum pernix (strain ATCC 700893 / DSM 11879 / JCM 9820 / NBRC 100138 / K1) (Strain: ATCC 700893 / DSM 11879 / JCM 9820 / NBRC 100138 / K1)	272557	1700	C:91.2%[S:91%,D:0.2%],F:1%,M:7.7%,n:491	Close to standard (high value)	full
UP000002593	Archaea	Hyperthermus butylicus (strain DSM 5456 / JCM 9403 / PLM1-5) (Strain: DSM 5456 / JCM 9403 / PLM1-5)	415426	1602	C:96.3%[S:95.7%,D:0.6%],F:0.6%,M:3.1%,n:491	Standard	full
UP000002613	Archaea	Ferroglobus placidus (strain DSM 10642 / AEDII12DO) (Strain: DSM 10642 / AEDII12DO)	589924	2463	C:100%[S:100%,D:0%],F:0%,M:0%,n:234	Close to standard (high value)	full
UP000002654	Archaea	Thermoproteus tenax (strain ATCC 35583 / DSM 2078 / JCM 9277 / NBRC 100435 / Kra 1) (Strain: ATCC 35583 / DSM 2078 / JCM 9277 / NBRC 100435 / Kra 1)	768679	2047	C:99%[S:99%,D:0%],F:0.2%,M:0.7%,n:404	Standard	full
UP000002698	Archaea	Natronomonas pharaonis (strain ATCC 35678 / DSM 2160 / CIP 103997 / JCM 8858 / NBRC 14720 / NCIMB 2260 / Gabara) (Halobacterium pharaonis) (Strain: ATCC 35678 / DSM 2160 / CIP 103997 / NBRC 14720 / NCIMB 2260 / Gabara)	348780	2764	C:98.7%[S:97.9%,D:0.8%],F:0%,M:1.3%,n:904	Close to standard (low value)	full
UP000003484	Archaea	Haloredivivus sp. (strain G17) (Strain: G17)	1072681	2152	C:41.9%[S:38.9%,D:3%],F:6.8%,M:51.3%,n:234		full
UP000005270	Archaea	Thermogladius calderae (strain DSM 22663 / VKM B-2946 / 1633) (Strain: DSM 22663 / VKM B-2946 / 1633)	1184251	1414	C:97.1%[S:96.3%,D:0.8%],F:0.2%,M:2.6%,n:491	Standard	full
UP000005741	Archaea	Methanoplanus limicola DSM 2279 (Strain: DSM 2279)	937775	2928	C:99.7%[S:98.5%,D:1.1%],F:0%,M:0.3%,n:882	Close to standard (high value)	full
UP000006565	Archaea	Methanolacinia petrolearia (strain DSM 11571 / OCM 486 / SEBR 4847) (Methanoplanus petrolearius) (Strain: DSM 11571 / OCM 486 / SEBR 4847)	679926	2779	C:99.5%[S:98.8%,D:0.8%],F:0%,M:0.5%,n:882	Close to standard (high value)	full
UP000006622	Archaea	Methanosalsum zhilinae (strain DSM 4017 / NBRC 107636 / OCM 62 / WeN5) (Methanohalophilus zhilinae) (Strain: DSM 4017 / NBRC 107636 / OCM 62 / WeN5)	679901	1972	C:99.1%[S:99%,D:0.2%],F:0%,M:0.9%,n:588	Close to standard (low value)	full
UP000006663	Archaea	Halogeometricum borinquense (strain ATCC 700274 / DSM 11551 / JCM 10706 / KCTC 4070 / PR3) (Strain: ATCC 700274 / DSM 11551 / JCM 10706 / KCTC 4070 / PR3)	469382	3894	C:99.9%[S:99.2%,D:0.7%],F:0%,M:0.1%,n:1039	Close to standard (high value)	full
UP000006681	Archaea	Vulcanisaeta distributa (strain DSM 14429 / JCM 11212 / NBRC 100878 / IC-017) (Strain: DSM 14429 / JCM 11212 / NBRC 100878 / IC-017)	572478	2493	C:99.8%[S:99.5%,D:0.2%],F:0%,M:0.2%,n:404	Close to standard (high value)	full
UP000006794	Archaea	Halopiger xanaduensis (strain DSM 18323 / JCM 14033 / SH-6) (Strain: DSM 18323 / JCM 14033 / SH-6)	797210	4221	C:99.4%[S:99%,D:0.4%],F:0%,M:0.6%,n:1368	Standard	full
UP000006903	Archaea	Desulfurococcus amylolyticus (strain DSM 18924 / JCM 16383 / VKM B-2413 / 1221n) (Desulfurococcus kamchatkensis) (Strain: DSM 18924 / JCM 16383 / VKM B-2413 / 1221n)	490899	1470	C:95.5%[S:95.5%,D:0%],F:1%,M:3.5%,n:491	Standard	full
UP000007391	Archaea	Fervidicoccus fontis (strain DSM 19380 / JCM 18336 / VKM B-2539 / Kam940) (Strain: DSM 19380 / VKM B-2539 / Kam940)	1163730	1384	C:95.6%[S:94.9%,D:0.7%],F:2%,M:2.4%,n:296	Standard	full
UP000007490	Archaea	Methanobacterium lacus (strain AL-21) (Strain: AL-21)	877455	2493	C:99.9%[S:99%,D:0.9%],F:0%,M:0.1%,n:782	Close to standard (high value)	full
UP000008120	Archaea	Caldiarchaeum subterraneum	311458	2154	C:15.1%[S:0.7%,D:14.4%],F:0.3%,M:84.6%,n:722		full
UP000008136	Archaea	Archaeoglobus veneficus (strain DSM 11195 / SNP6) (Strain: SNP6)	693661	2065	C:99.1%[S:98.3%,D:0.9%],F:0.4%,M:0.4%,n:234	Standard	full
UP000008243	Archaea	Haloferax volcanii (strain ATCC 29605 / DSM 3757 / JCM 8879 / NBRC 14742 / NCIMB 2012 / VKM B-1768 / DS2) (Halobacterium volcanii) (Strain: ATCC 29605 / DSM 3757 / JCM 8879 / NBRC 14742 / NCIMB 2012 / VKM B-1768 / DS2)	309800	3911	C:99.9%[S:99.7%,D:0.2%],F:0.1%,M:0%,n:1039	Close to standard (high value)	full
UP000009007	Archaea	Methanoculleus bourgensis (strain ATCC 43281 / DSM 3045 / OCM 15 / MS2) (Methanogenium bourgense) (Strain: ATCC 43281 / DSM 3045 / OCM 15 / MS2)	1201294	2575	C:98.5%[S:98.4%,D:0.1%],F:0.5%,M:1%,n:882	Close to standard (high value)	full
UP000009227	Archaea	Methanotorris igneus (strain DSM 5666 / JCM 11834 / Kol 5) (Strain: DSM 5666 / JCM 11834 / Kol 5)	880724	1753	C:99.2%[S:98.4%,D:0.7%],F:0%,M:0.8%,n:958	Standard	full
UP000009376	Archaea	Candidatus Parvarchaeum acidophilus ARMAN-5	662762	1002	C:53.6%[S:51%,D:2.6%],F:6.7%,M:39.7%,n:194		full
UP000009379	Archaea	Nanosalina sp. (strain J07AB43) (Strain: J07AB43)	889948	1673	C:53.8%[S:53.4%,D:0.4%],F:6%,M:40.2%,n:234		full
UP000009382	Archaea	Nanosalinarum sp. (strain J07AB56)	889962	1402	C:50.4%[S:47.9%,D:2.6%],F:10.3%,M:39.3%,n:234		full
UP000010096	Archaea	halophilic archaeon DL31 (Strain: DL31)	756883	3413	C:97.9%[S:97.1%,D:0.8%],F:0%,M:2.1%,n:1039	Standard	full
UP000010468	Archaea	Natronobacterium gregoryi (strain ATCC 43098 / DSM 3393 / CCM 3738 / CIP 104747 / IAM 13177 / JCM 8860 / NBRC 102187 / NCIMB 2189 / SP2) (Strain: ATCC 43098 / CCM 3738 / NCIMB 2189 / SP2)	797304	3624	C:97.7%[S:97.2%,D:0.4%],F:0.2%,M:2.1%,n:1368	Close to standard (low value)	full
UP000010469	Archaea	Caldisphaera lagunensis (strain DSM 15908 / JCM 11604 / ANMR 0165 / IC-154) (Strain: DSM 15908 / JCM 11604 / IC-154)	1056495	1477	C:97.3%[S:97%,D:0.3%],F:0.3%,M:2.4%,n:296	Standard	full
UP000010824	Archaea	Methanoregula formicica (strain DSM 22288 / NBRC 105244 / SMSP) (Strain: DSM 22288 / NBRC 105244 / SMSP)	593750	2815	C:98.3%[S:96.3%,D:2%],F:0.2%,M:1.5%,n:882	Close to standard (high value)	full
UP000010843	Archaea	Natrinema pellirubrum (strain DSM 15624 / CIP 106293 / JCM 10476 / NCIMB 786 / 157) (Strain: DSM 15624 / JCM 10476 / NCIMB 786)	797303	4138	C:99.8%[S:98.9%,D:0.9%],F:0%,M:0.2%,n:1368	Standard	full
UP000010846	Archaea	Halovivax ruber (strain DSM 18193 / JCM 13892 / XH-70) (Strain: DSM 18193 / JCM 13892 / XH-70)	797302	3099	C:89.6%[S:89%,D:0.7%],F:0.1%,M:10.2%,n:1368	Close to standard (low value)	full
UP000010866	Archaea	Methanomethylovorans hollandica (strain DSM 15978 / NBRC 107637 / DMS1) (Strain: DSM 15978 / NBRC 107637 / DMS1)	867904	2551	C:99.7%[S:99%,D:0.7%],F:0%,M:0.3%,n:588	Close to standard (low value)	full
UP000010878	Archaea	Natronococcus occultus SP4 (Strain: SP4)	694430	4153	C:99%[S:98.4%,D:0.6%],F:0%,M:1%,n:1368	Standard	full
UP000011555	Archaea	Halobiforma lacisalsi AJ5 (Strain: AJ5)	358396	4151	C:98.6%[S:98.2%,D:0.4%],F:0.4%,M:1%,n:1368	Standard	full
UP000011599	Archaea	Natronorubrum tibetense GA33 (Strain: GA33)	1114856	4671	C:98.5%[S:97.7%,D:0.8%],F:0.5%,M:1%,n:1368	Close to standard (high value)	full
UP000011602	Archaea	Natronolimnohabitans innermongolicus JCM 12255 (Strain: JCM 12255)	1227499	4400	C:98.1%[S:97.5%,D:0.6%],F:0.9%,M:1%,n:1368	Close to standard (high value)	full
UP000011626	Archaea	Halosimplex carlsbadense 2-9-1 (Strain: 2-9-1)	797114	4458	C:98.8%[S:98.1%,D:0.7%],F:0.3%,M:0.9%,n:904	Close to standard (high value)	full
UP000011669	Archaea	Halococcus saccharolyticus DSM 5350 (Strain: DSM 5350)	1227455	3441	C:98.5%[S:97.8%,D:0.7%],F:0.4%,M:1.1%,n:904	Standard	full
UP000012076	Archaea	Thermoplasmatales archaeon (strain BRNA1) (Strain: BRNA1)	1054217	1528	C:97.4%[S:97.1%,D:0.3%],F:1.5%,M:1.2%,n:340	Standard	full
UP000012672	Archaea	Methanomethylophilus alvus (strain Mx1201) (Strain: Mx1201)	1236689	1643	C:99.1%[S:98.8%,D:0.3%],F:0.3%,M:0.6%,n:340	Standard	full
UP000014065	Archaea	Candidatus Nitrosarchaeum limnium BG20 (Strain: BG20)	859192	2621	C:89.2%[S:87%,D:2.2%],F:6.4%,M:4.4%,n:722	Outlier (high value)	full
UP000014070	Archaea	Methanomassiliicoccus intestinalis (strain Issoire-Mx1) (Strain: Issoire-Mx1)	1295009	1826	C:97.9%[S:97.4%,D:0.6%],F:0.3%,M:1.8%,n:340	Close to standard (high value)	full
UP000014072	Archaea	Salinarchaeum sp. Harcht-Bsk1 (Strain: Harcht-Bsk1)	1333523	3013	C:84.5%[S:83.9%,D:0.6%],F:0.5%,M:15%,n:1368	Close to standard (low value)	full
UP000014660	Archaea	Ferroplasma acidarmanus fer1 (Strain: fer1)	333146	1927	C:98.2%[S:98.2%,D:0%],F:0.3%,M:1.5%,n:340	Close to standard (high value)	full
UP000015381	Archaea	Halorhabdus tiamatea SARL4B (Strain: SARL4B)	1033806	2988	C:91.7%[S:91.5%,D:0.2%],F:0.7%,M:7.6%,n:904	Close to standard (low value)	full
UP000015543	Archaea	Thermofilum adornatum (Strain: 1910b)	1365176	1896	C:98.5%[S:98.3%,D:0.2%],F:0.2%,M:1.2%,n:404	Standard	full
UP000017840	Archaea	Candidatus Halobonum tyrrellensis G22 (Strain: G22)	1324957	3445	C:98.6%[S:98.3%,D:0.3%],F:0.4%,M:1.1%,n:1039	Standard	full
UP000017931	Archaea	Thermoplasmatales archaeon I-plasma	667138	1693	C:72.4%[S:71.5%,D:0.9%],F:0.3%,M:27.4%,n:340	Standard	full
UP000018052	Archaea	Thermoplasmatales archaeon E-plasma	667137	1661	C:91.8%[S:90.6%,D:1.2%],F:0.3%,M:7.9%,n:340	Standard	full
UP000018159	Archaea	Candidatus Nitrosotenuis uzonensis (Strain: N4)	1407055	1946	C:98.6%[S:98.6%,D:0%],F:0.1%,M:1.2%,n:722		full
UP000018202	Archaea	Thermoplasmatales archaeon Gpl	261391	1917	C:93.2%[S:91.8%,D:1.5%],F:0.6%,M:6.2%,n:340	Close to standard (high value)	full
UP000018337	Archaea	Thermoplasmatales archaeon A-plasma	667135	2276	C:85.9%[S:84.4%,D:1.5%],F:3.2%,M:10.9%,n:340	Close to standard (high value)	full
UP000018432	Archaea	Thermoplasmatales archaeon SCGC AB-540-F20	1242866	1255	C:22.9%[S:22.6%,D:0.3%],F:1.2%,M:75.9%,n:340	Standard	full
UP000019024	Archaea	Halostagnicola larsenii XH-48 (Strain: XH-48)	797299	4086	C:98.5%[S:98%,D:0.4%],F:0.1%,M:1.5%,n:1368	Standard	full
UP000019483	Archaea	Methanolobus tindarius DSM 2278 (Strain: DSM 2278)	1090322	2912	C:99.7%[S:99.5%,D:0.2%],F:0%,M:0.3%,n:588	Standard	full
UP000024332	Archaea	Candidatus Acidianus copahuensis (Strain: ALE1)	1160895	2328	C:96.4%[S:96.1%,D:0.2%],F:0.3%,M:3.3%,n:1244	Standard	full
UP000027093	Archaea	Nitrososphaera viennensis EN76 (Strain: EN76)	926571	3117	C:97.5%[S:96.7%,D:0.8%],F:1%,M:1.5%,n:722	Outlier (high value)	full
UP000027153	Archaea	Candidatus Methanoperedens nitroreducens (Strain: ANME-2d)	1392998	3430	C:94.7%[S:94%,D:0.7%],F:0%,M:5.3%,n:588	Close to standard (high value)	full
UP000029384	Archaea	Marine Group I thaumarchaeote SCGC AAA799-B03	1502289	1339	C:53.3%[S:53.2%,D:0.1%],F:2.1%,M:44.6%,n:722		full
UP000029387	Archaea	Marine Group I thaumarchaeote SCGC AAA799-P11	1502295	1432	C:54.7%[S:54.6%,D:0.1%],F:2.4%,M:42.9%,n:722		full
UP000030648	Archaea	uncultured archaeon A07HB70	1412872	2513	C:88.7%[S:88.7%,D:0%],F:4.1%,M:7.2%,n:194		full
UP000030650	Archaea	halophilic archaeon J07HX64 (Strain: J07AX64)	1085028	3025	C:76.2%[S:75.2%,D:1%],F:3.7%,M:20.1%,n:904	Standard	full
UP000030660	Archaea	uncultured archaeon A07HR67	1412871	2887	C:95.4%[S:94.8%,D:0.5%],F:2.1%,M:2.6%,n:194		full
UP000030667	Archaea	uncultured archaeon A07HN63	1412873	2505	C:82%[S:80.4%,D:1.5%],F:10.3%,M:7.7%,n:194		full
UP000030674	Archaea	halophilic archaeon J07HB67 (Strain: J07HX67)	1085029	2831	C:59.4%[S:58.5%,D:0.9%],F:6.9%,M:33.7%,n:904	Standard	full
UP000030679	Archaea	uncultured archaeon A07HR60	1412874	2853	C:86.6%[S:84%,D:2.6%],F:5.2%,M:8.2%,n:194		full
UP000030787	Archaea	Candidatus Methanoplasma termitum (Strain: Mpt1)	1577791	1393	C:98.5%[S:97.6%,D:0.9%],F:0%,M:1.5%,n:340	Standard	full
UP000030944	Archaea	Candidatus Nitrosopelagicus brevis (Strain: V2)	1410606	1444	C:96.3%[S:96%,D:0.3%],F:0.6%,M:3.2%,n:722		full
UP000031311	Archaea	Marine Group I thaumarchaeote SCGC AAA799-D07	1502290	562	C:33.9%[S:33.4%,D:0.6%],F:1.5%,M:64.5%,n:722		full
UP000031363	Archaea	Marine Group I thaumarchaeote SCGC AAA799-O18	1502294	697	C:43.4%[S:43.2%,D:0.1%],F:2.9%,M:53.7%,n:722		full
UP000031483	Archaea	Thaumarchaeota archaeon SCGC AB-539-E09 (Strain: SCGC AB-539-E09)	1198115	646	C:2.4%[S:2.2%,D:0.1%],F:0%,M:97.6%,n:722		full
UP000034723	Archaea	Geoglobus ahangari (Strain: 234)	113653	1973	C:98.3%[S:98.3%,D:0%],F:0.4%,M:1.3%,n:234	Standard	full
UP000050301	Archaea	Acidiplasma cupricumulans (Strain: BH2)	312540	1683	C:98.5%[S:98.2%,D:0.3%],F:0%,M:1.5%,n:340	Standard	full
UP000051144	Archaea	Methanomassiliicoccales archaeon RumEn M1	1713724	1877	C:78.2%[S:77.4%,D:0.9%],F:1.8%,M:20%,n:340	Close to standard (high value)	full
UP000053279	Archaea	Nanobsidianus stetteri	1294122	647	C:57.7%[S:57.7%,D:0%],F:3.1%,M:39.2%,n:194		full
UP000053352	Archaea	Pyrodictium occultum (Strain: PL-19)	2309	1602	C:96.1%[S:95.9%,D:0.2%],F:0.2%,M:3.7%,n:491	Standard	full
UP000053361	Archaea	Thermoplasmatales archaeon SCGC AB-539-C06	1242690	780	C:12.6%[S:12.4%,D:0.3%],F:0%,M:87.4%,n:340	Close to standard (low value)	full
UP000053694	Archaea	halophilic archaeon J07HX5	1325472	2128	C:47.7%[S:46.9%,D:0.8%],F:3.4%,M:48.9%,n:904	Standard	full
UP000053781	Archaea	Thermoplasmatales archaeon SCGC AB-539-N05	1198116	844	C:41.2%[S:39.7%,D:1.5%],F:0%,M:58.8%,n:340	Close to standard (low value)	full
UP000053922	Archaea	Methanomassiliicoccales archaeon RumEn M2	1713725	1175	C:77.9%[S:77.4%,D:0.6%],F:0.9%,M:21.2%,n:340	Standard	full
UP000054284	Archaea	Candidatus Aramenus sulfurataquae	1326980	1975	C:94%[S:93.6%,D:0.4%],F:1.3%,M:4.7%,n:1244	Close to standard (low value)	full
UP000054387	Archaea	Haloprofundus marisrubri (Strain: SB9)	1514971	3761	C:98.6%[S:98%,D:0.6%],F:0%,M:1.4%,n:1039	Standard	full
UP000058290	Archaea	methanogenic archaeon ISO4-H5 (Strain: ISO4-H5)	1495144	1805	C:98.5%[S:97.6%,D:0.9%],F:0%,M:1.5%,n:340	Close to standard (high value)	full
UP000066737	Archaea	Halobacterium hubeiense (Strain: JI20-1)	1407499	3340	C:99.3%[S:98.9%,D:0.4%],F:0%,M:0.7%,n:904	Standard	full
UP000067434	Archaea	Thermofilum uzonense (Strain: 1807-2)	1550241	1454	C:85.4%[S:85.4%,D:0%],F:0%,M:14.6%,n:404	Standard	full
UP000069906	Archaea	Halanaeroarchaeum sulfurireducens (Strain: HSR2)	1604004	2225	C:92.7%[S:91.9%,D:0.8%],F:0.1%,M:7.2%,n:904	Close to standard (low value)	full
UP000070035	Archaea	candidate division MSBL1 archaeon SCGC-AAA261F17	1698274	559	C:27.4%[S:26.9%,D:0.4%],F:1.7%,M:70.9%,n:234		full
UP000070038	Archaea	candidate division MSBL1 archaeon SCGC-AAA833K04	1698258	196	C:14.1%[S:14.1%,D:0%],F:0.9%,M:85%,n:234		full
UP000070076	Archaea	candidate division MSBL1 archaeon SCGC-AAA261O19	1698277	779	C:35.9%[S:35.5%,D:0.4%],F:1.7%,M:62.4%,n:234		full
UP000070155	Archaea	candidate division MSBL1 archaeon SCGC-AAA259I07	1698266	671	C:10.7%[S:10.7%,D:0%],F:0.9%,M:88.5%,n:234		full
UP000070163	Archaea	candidate division MSBL1 archaeon SCGC-AAA259A05	1698259	1212	C:31.6%[S:31.2%,D:0.4%],F:0.9%,M:67.5%,n:234		full
UP000070171	Archaea	candidate division MSBL1 archaeon SCGC-AAA385M11	1698288	228	C:0%[S:0%,D:0%],F:0%,M:100%,n:234		full
UP000070175	Archaea	candidate division MSBL1 archaeon SCGC-AAA382N08	1698285	431	C:5.6%[S:5.6%,D:0%],F:2.6%,M:91.9%,n:234		full
UP000070184	Archaea	candidate division MSBL1 archaeon SCGC-AAA259B11	1698260	852	C:16.2%[S:16.2%,D:0%],F:1.7%,M:82.1%,n:234		full
UP000070195	Archaea	candidate division MSBL1 archaeon SCGC-AAA259D18	1698262	389	C:9.4%[S:9%,D:0.4%],F:0.9%,M:89.7%,n:234		full
UP000070248	Archaea	candidate division MSBL1 archaeon SCGC-AAA385M02	1698287	156	C:0.4%[S:0.4%,D:0%],F:0.4%,M:99.1%,n:234		full
UP000070256	Archaea	candidate division MSBL1 archaeon SCGC-AAA385D11	1698286	299	C:9.8%[S:9.8%,D:0%],F:0.4%,M:89.7%,n:234		full
UP000070257	Archaea	candidate division MSBL1 archaeon SCGC-AAA259J03	1698269	964	C:20.9%[S:20.9%,D:0%],F:1.7%,M:77.4%,n:234		full
UP000070263	Archaea	candidate division MSBL1 archaeon SCGC-AAA382A20	1698280	947	C:25.6%[S:23.1%,D:2.6%],F:0.9%,M:73.5%,n:234		full
UP000070284	Archaea	candidate division MSBL1 archaeon SCGC-AAA259E19	1698264	1417	C:29.1%[S:27.4%,D:1.7%],F:2.6%,M:68.4%,n:234		full
UP000070311	Archaea	candidate division MSBL1 archaeon SCGC-AAA382A13	1698279	450	C:14.1%[S:14.1%,D:0%],F:1.7%,M:84.2%,n:234		full
UP000070341	Archaea	candidate division MSBL1 archaeon SCGC-AAA259M10	1698270	893	C:15%[S:14.1%,D:0.9%],F:2.6%,M:82.5%,n:234		full
UP000070344	Archaea	candidate division MSBL1 archaeon SCGC-AAA259O05	1698271	1138	C:26.9%[S:26.9%,D:0%],F:1.7%,M:71.4%,n:234		full
UP000070373	Archaea	candidate division MSBL1 archaeon SCGC-AAA259E17	1698263	891	C:16.2%[S:16.2%,D:0%],F:0.9%,M:82.9%,n:234		full
UP000070399	Archaea	candidate division MSBL1 archaeon SCGC-AAA833F18	1698257	278	C:13.2%[S:13.2%,D:0%],F:0.4%,M:86.3%,n:234		full
UP000070400	Archaea	candidate division MSBL1 archaeon SCGC-AAA261D19	1698273	687	C:40.2%[S:35.9%,D:4.3%],F:2.1%,M:57.7%,n:234		full
UP000070404	Archaea	candidate division MSBL1 archaeon SCGC-AAA382C18	1698281	551	C:7.3%[S:7.3%,D:0%],F:1.7%,M:91%,n:234		full
UP000070405	Archaea	candidate division MSBL1 archaeon SCGC-AAA261G05	1698276	601	C:37.6%[S:37.6%,D:0%],F:1.3%,M:61.1%,n:234		full
UP000070414	Archaea	candidate division MSBL1 archaeon SCGC-AAA259I14	1698268	774	C:14.5%[S:14.5%,D:0%],F:0%,M:85.5%,n:234		full
UP000070463	Archaea	candidate division MSBL1 archaeon SCGC-AAA259I09	1698267	1400	C:41.9%[S:41.5%,D:0.4%],F:2.1%,M:56%,n:234		full
UP000070491	Archaea	candidate division MSBL1 archaeon SCGC-AAA382F02	1698282	344	C:18.8%[S:18.4%,D:0.4%],F:1.7%,M:79.5%,n:234		full
UP000070504	Archaea	candidate division MSBL1 archaeon SCGC-AAA382K21	1698283	218	C:6.8%[S:6.8%,D:0%],F:0.4%,M:92.7%,n:234		full
UP000070520	Archaea	candidate division MSBL1 archaeon SCGC-AAA261C02	1698272	703	C:34.6%[S:33.8%,D:0.9%],F:1.7%,M:63.7%,n:234		full
UP000070549	Archaea	candidate division MSBL1 archaeon SCGC-AAA382A03	1698278	427	C:8.5%[S:8.5%,D:0%],F:1.3%,M:90.2%,n:234		full
UP000070565	Archaea	candidate division MSBL1 archaeon SCGC-AAA261F19	1698275	687	C:40.6%[S:38.5%,D:2.1%],F:1.3%,M:58.1%,n:234		full
UP000070589	Archaea	candidate division MSBL1 archaeon SCGC-AAA259D14	1698261	885	C:34.2%[S:34.2%,D:0%],F:2.6%,M:63.2%,n:234		full
UP000070633	Archaea	candidate division MSBL1 archaeon SCGC-AAA382M17	1698284	356	C:20.5%[S:20.5%,D:0%],F:3%,M:76.5%,n:234		full
UP000070657	Archaea	candidate division MSBL1 archaeon SCGC-AAA259E22	1698265	843	C:10.7%[S:9.8%,D:0.9%],F:0.9%,M:88.5%,n:234		full
UP000094058	Archaea	Candidatus Altiarchaeales archaeon WOR_SM1_SCG	1849261	2164	C:72.7%[S:71.6%,D:1%],F:4.1%,M:23.2%,n:194	Outlier (high value)	full
UP000184357	Archaea	Halobaculum gomorrense (Strain: DSM 9297)	43928	3149	C:99.6%[S:99.3%,D:0.3%],F:0%,M:0.4%,n:1039	Standard	full
UP000185744	Archaea	Candidatus Methanohalarchaeum thermophilum	1903181	2152	C:93.6%[S:93.2%,D:0.4%],F:2.6%,M:3.8%,n:234		full
UP000186165	Archaea	Halodesulfurarchaeum formicicum (Strain: HSR6)	1873524	2099	C:88.2%[S:87.6%,D:0.6%],F:0.1%,M:11.7%,n:904	Close to standard (low value)	full
UP000186914	Archaea	Haladaptatus litoreus (Strain: CGMCC 1.7737)	553468	4885	C:99.8%[S:98.6%,D:1.2%],F:0%,M:0.2%,n:904	Close to standard (high value)	full
UP000186940	Archaea	Candidatus Syntrophoarchaeum caldarius	1838285	1784	C:77.2%[S:76.7%,D:0.5%],F:0.9%,M:21.9%,n:588	Close to standard (low value)	full
UP000187924	Archaea	Halorientalis sp. IM1011 (Strain: IM1011)	1932360	3726	C:99.9%[S:99.2%,D:0.7%],F:0%,M:0.1%,n:904	Standard	full
UP000191169	Archaea	Halolamina sp. CBA1230 (Strain: CBA1230)	1853690	3470	C:97.6%[S:97.3%,D:0.3%],F:0.1%,M:2.3%,n:1039	Standard	full
UP000191661	Archaea	Methanobrevibacter arboriphilus JCM 13429 = DSM 1125 (Strain: DH1)	1300164	1961	C:99.6%[S:99.4%,D:0.3%],F:0.3%,M:0.1%,n:782	Standard	full
UP000195137	Archaea	Methanonatronarchaeum thermophilum	1927129	1510	C:92.3%[S:92.3%,D:0%],F:1.7%,M:6%,n:234		full
UP000196084	Archaea	Natronolimnobius baerhuensis (Strain: CGMCC 1.3597)	253108	3662	C:96.9%[S:96.4%,D:0.4%],F:0%,M:3.1%,n:1368	Close to standard (low value)	full
UP000196489	Archaea	archaeon D22	1932700	474	C:18%[S:18%,D:0%],F:2.1%,M:79.9%,n:194		full
UP000197679	Archaea	Candidatus Mancarchaeum acidiphilum (Strain: Mia14)	1920749	944	C:66.5%[S:66.5%,D:0%],F:4.1%,M:29.4%,n:194		full
UP000197915	Archaea	Thermoplasmatales archaeon B_DKE	1961136	1928	C:96.8%[S:96.5%,D:0.3%],F:0.3%,M:2.9%,n:340	Close to standard (high value)	full
UP000198856	Archaea	Halovenus aranensis (Strain: IBRC-M10015)	890420	3354	C:97.5%[S:96.2%,D:1.2%],F:0.1%,M:2.4%,n:904	Standard	full
UP000198888	Archaea	Halohasta litchfieldiae (Strain: DSM 22187)	1073996	3425	C:96.9%[S:95.9%,D:1.1%],F:0.1%,M:3%,n:1039	Standard	full
UP000199062	Archaea	Halomicrobium zhouii (Strain: CGMCC 1.10457)	767519	4091	C:99.8%[S:99.3%,D:0.4%],F:0%,M:0.2%,n:904	Standard	full
UP000199215	Archaea	Halopenitus malekzadehii (Strain: IBRC-M10418)	1267564	3119	C:98.5%[S:98%,D:0.5%],F:0.2%,M:1.3%,n:1039	Standard	full
UP000199289	Archaea	Halopelagius longus (Strain: CGMCC 1.12397)	1236180	3802	C:99.2%[S:98.7%,D:0.6%],F:0.2%,M:0.6%,n:1039	Standard	full
UP000199370	Archaea	Haloarchaeobius iranensis (Strain: EB21,IBRC-M 10013,KCTC 4048)	996166	3852	C:99.6%[S:99.2%,D:0.3%],F:0.2%,M:0.2%,n:904	Standard	full
UP000199451	Archaea	Halogranum gelatinilyticum (Strain: CGMCC 1.10119)	660521	3752	C:99.7%[S:99.6%,D:0.1%],F:0.1%,M:0.2%,n:1039	Standard	full
UP000219453	Archaea	Natronoarchaeum philippinense (Strain: DSM 27208)	558529	3284	C:98.8%[S:98.6%,D:0.2%],F:0.3%,M:0.9%,n:904	Standard	full
UP000232412	Archaea	Candidatus Nitrosotalea sinensis	1499975	1881	C:98.5%[S:98.1%,D:0.4%],F:0.1%,M:1.4%,n:722		full
UP000236212	Archaea	archaeon HR06	2035442	1118	C:54.6%[S:53.6%,D:1%],F:3.1%,M:42.3%,n:194		full
UP000236248	Archaea	Candidatus Nitrosocaldus cavascurensis (Strain: SCU2)	2058097	1766	C:90.6%[S:90.4%,D:0.1%],F:0.7%,M:8.7%,n:722	Close to standard (high value)	full
UP000236308	Archaea	archaeon HR05	2035441	721	C:46.4%[S:46.4%,D:0%],F:4.1%,M:49.5%,n:194		full
UP000236403	Archaea	archaeon HR02	2035438	1939	C:89.7%[S:88.7%,D:1%],F:2.1%,M:8.2%,n:194		full
UP000236463	Archaea	archaeon HR03	2035439	434	C:16%[S:16%,D:0%],F:2.1%,M:82%,n:194		full
UP000236584	Archaea	Salinigranum rubrum (Strain: GX10)	755307	4473	C:93.5%[S:92.8%,D:0.7%],F:0%,M:6.5%,n:1039	Outlier (high value)	full
UP000236627	Archaea	archaeon HR01	2035437	1916	C:84%[S:82.5%,D:1.5%],F:3.1%,M:12.9%,n:194		full
UP000236755	Archaea	Haloplanus vescus (Strain: CGMCC 1.8712)	555874	2791	C:97%[S:96.9%,D:0.1%],F:0%,M:3%,n:1039	Outlier (low value)	full
UP000240531	Archaea	archaeon SCG-AAA382B04	2137776	1591	C:93.3%[S:92.8%,D:0.5%],F:2.1%,M:4.6%,n:194		full
UP000244727	Archaea	Haloarculaceae archaeon HArcel1 (Strain: HArcel1)	1679096	2532	C:87.9%[S:87.3%,D:0.7%],F:0.4%,M:11.6%,n:904	Close to standard (low value)	full
UP000245022	Archaea	Desulfurococcaceae archaeon AG1 (Strain: AG1)	2027460	1903	C:78%[S:77%,D:1%],F:0.6%,M:21.4%,n:491	Close to standard (high value)	full
UP000245635	Archaea	Sulfolobales archaeon SCGC AB-777_J03	2005259	928	C:44.5%[S:44.3%,D:0.2%],F:0.3%,M:55.2%,n:1244	Outlier (low value)	full
UP000245662	Archaea	Sulfolobales archaeon SCGC AB-777_K09	2005260	206	C:8.4%[S:8.1%,D:0.3%],F:0.2%,M:91.3%,n:1244	Outlier (low value)	full
UP000245763	Archaea	Sulfolobales archaeon SCGC AB-777_K20	2005261	579	C:26%[S:26%,D:0%],F:0.2%,M:73.7%,n:1244	Outlier (low value)	full
UP000246112	Archaea	Candidatus Bathyarchaeota archaeon	2026714	2329	C:74.7%[S:70.1%,D:4.6%],F:3.1%,M:22.2%,n:194	Close to standard (high value)	full
UP000247916	Archaea	Methanophagales archaeon	2056316	1797	C:71.1%[S:69.9%,D:1.2%],F:1.5%,M:27.4%,n:588	Close to standard (low value)	full
UP000248329	Archaea	ANME-2 cluster archaeon	2056317	3377	C:88.8%[S:88.1%,D:0.7%],F:0.2%,M:11.1%,n:588	Close to standard (high value)	full
UP000249782	Archaea	Methanothermobacter tenebrarum (Strain: MCM B 1447)	680118	1556	C:98.3%[S:98.3%,D:0%],F:0.3%,M:1.4%,n:782	Close to standard (low value)	full
UP000249846	Archaea	Thaumarchaeota archaeon SCGC AC-337_F14 (Strain: SCGC AC-337_F14)	1465461	560	C:31.2%[S:30.5%,D:0.7%],F:0.8%,M:68%,n:722		full
UP000252983	Archaea	halophilic archaeon (Strain: H22)	29295	5207	C:99.3%[S:96.5%,D:2.9%],F:0.2%,M:0.4%,n:904	Close to standard (high value)	full
UP000258613	Archaea	Natrarchaeobaculum sulfurireducens (Strain: AArc-Mg)	2044521	3734	C:97.7%[S:97%,D:0.7%],F:0.4%,M:1.9%,n:1368	Standard	full
UP000263012	Archaea	Halalkaliarchaeum desulfuricum (Strain: AArc-Sl)	2055893	3224	C:95.9%[S:95.4%,D:0.5%],F:0.1%,M:4%,n:1039	Standard	full
UP000267112	Archaea	Halarchaeum sp. CBA1220 (Strain: CBA1220)	1853682	3110	C:97.2%[S:96.1%,D:1.1%],F:0.1%,M:2.7%,n:904	Standard	full
UP000267582	Archaea	Candidatus Poseidoniales archaeon	2163009	1593	C:78.2%[S:78.2%,D:0%],F:5.1%,M:16.7%,n:234	Close to standard (high value)	full
UP000276588	Archaea	Halonotius sp. F13-13 (Strain: F13-13)	2216978	2460	C:93.2%[S:93%,D:0.2%],F:0.2%,M:6.6%,n:1039	Outlier (low value)	full
UP000276741	Archaea	Sulfodiicoccus acidiphilus (Strain: HS-1)	1670455	2410	C:74.4%[S:74.1%,D:0.3%],F:1.3%,M:24.3%,n:1244	Standard	full
UP000277703	Archaea	Halobellus sp. Atlit-38R (Strain: Atlit-38R)	2282131	3864	C:99.7%[S:98.1%,D:1.6%],F:0.1%,M:0.2%,n:1039	Close to standard (high value)	full
UP000282322	Archaea	Halomarina oriensis (Strain: SPP-AMP-1)	671145	3340	C:96.2%[S:95.8%,D:0.4%],F:0.4%,M:3.3%,n:904	Standard	full
UP000282323	Archaea	Natrarchaeobius chitinivorans (Strain: AArcht4T)	1679083	4237	C:97.5%[S:97%,D:0.5%],F:0.1%,M:2.4%,n:1368	Close to standard (high value)	full
UP000290298	Archaea	Nitrosopumilaceae archaeon	2202732	2237	C:87.3%[S:85.7%,D:1.5%],F:1%,M:11.8%,n:722	Close to standard (high value)	full
UP000292580	Archaea	Methanofollis sp. FWC-SCC2 (Strain: FWC-SCC2)	2052832	2257	C:96.5%[S:96.1%,D:0.3%],F:0.1%,M:3.4%,n:882	Standard	full
UP000292987	Archaea	Euryarchaeota archaeon	2026739	1149	C:0.9%[S:0.9%,D:0%],F:0.9%,M:98.3%,n:234	Standard	full
UP000293923	Archaea	Methanosarcinales archaeon	2250255	1193	C:0%[S:0%,D:0%],F:0%,M:100%,n:588	Close to standard (low value)	full
UP000294855	Archaea	Methanimicrococcus blatticola (Strain: DSM 13328)	91560	1537	C:88.1%[S:88.1%,D:0%],F:0.7%,M:11.2%,n:588	Close to standard (low value)	full
UP000296706	Archaea	Halapricum salinum (Strain: CBA1105)	1457250	3303	C:98.8%[S:97.7%,D:1.1%],F:0.1%,M:1.1%,n:904	Standard	full
UP000305339	Archaea	Halorubrum sp. SD626R (Strain: SD626R)	1419722	6274	C:99.7%[S:37.8%,D:61.9%],F:0.2%,M:0.1%,n:1039	Outlier (high value)	full
UP000315289	Archaea	Candidatus Nitrosocosmicus arcticus (Strain: Kfb)	2035267	3069	C:83.7%[S:82%,D:1.7%],F:0.7%,M:15.7%,n:722	Outlier (high value)	full
UP000318864	Archaea	Salinadaptatus halalkaliphilus (Strain: XQ-INN 246)	2419781	4165	C:98.5%[S:98%,D:0.5%],F:0.1%,M:1.4%,n:1368	Standard	full
UP000319894	Archaea	Haloglomus irregulare (Strain: F16-60)	2234134	3668	C:97.6%[S:97%,D:0.6%],F:0.1%,M:2.3%,n:904	Standard	full
UP000320004	Archaea	Salarchaeum sp. JOR-1 (Strain: JOR-1)	2599399	2527	C:98.6%[S:98.5%,D:0.1%],F:0%,M:1.4%,n:904	Close to standard (low value)	full
UP000321408	Archaea	Candidatus Prometheoarchaeum syntrophicum (Strain: MK-D1)	2594042	3933	C:85.6%[S:84%,D:1.5%],F:1.5%,M:12.9%,n:194		full
UP000322983	Archaea	Sulfuracidifex tepidarius (Strain: IC-006)	1294262	2770	C:96.9%[S:96.8%,D:0.2%],F:0.3%,M:2.7%,n:1244	Close to standard (high value)	full
UP000332487	Archaea	Candidatus Micrarchaeum acidiphilum ARMAN-2	425595	1025	C:67.5%[S:67.5%,D:0%],F:4.6%,M:27.8%,n:194		full
UP000377803	Archaea	DPANN group archaeon LC1Nh (Strain: LC1Nh)	2565781	1162	C:71.6%[S:71.6%,D:0%],F:3.1%,M:25.3%,n:194		full
UP000452269	Archaea	Nitrososphaeraceae archaeon	2169593	3773	C:84.9%[S:83.1%,D:1.8%],F:1%,M:14.1%,n:722	Outlier (high value)	full
UP000464077	Archaea	Methanomassiliicoccaceae archaeon DOK (Strain: DOK)	1535962	1835	C:97.6%[S:96.8%,D:0.9%],F:0%,M:2.4%,n:340	Close to standard (high value)	full
UP000470911	Archaea	Nitrosopumilales archaeon	2026768	1495	C:51.9%[S:51.2%,D:0.7%],F:2.4%,M:45.7%,n:722	Standard	full
UP000479062	Archaea	Halorussus sp. MSC15.2 (Strain: MSC15.2)	2283638	4072	C:93%[S:92.5%,D:0.6%],F:0.2%,M:6.7%,n:904	Close to standard (high value)	full
UP000503032	Archaea	Haloarcula sp. JP-L23 (Strain: JP-L23)	2716717	4757	C:98.1%[S:95.9%,D:2.2%],F:0%,M:1.9%,n:904	Close to standard (high value)	full
UP000509296	Archaea	Nanohaloarchaea archaeon (Strain: M3_22)	2594798	1074	C:66.2%[S:66.2%,D:0%],F:3%,M:30.8%,n:234		full
UP000509448	Archaea	Conexivisphaera calida (Strain: NAS-02)	1874277	1603	C:88.1%[S:87.6%,D:0.5%],F:1%,M:10.8%,n:194		full
